# Supplementary material for: Stability and Controlled Polymerization of Trithiocarbonate Chain Transfer Agents Under Harsh Conditions
Source: Polymers (Basel). 2025 Jan 23;17(3):297. doi: 10.3390/polym17030297 (PMC11820548; doi:10.3390/polym17030297)
Supplement: Supplementary file 1 [file polymers-17-00297-s001.zip]

Archive with 1 entries (1 files):
- polymers-3431254-supplementary.pdf
